# Supplementary material for: Taxonomic Diversity, Predicted Metabolic Pathway, and Interaction Pattern of Bacterial Community in Sea Urchin Anthocidaris crassispina
Source: Microorganisms. 2024 Oct 20;12(10):2094. doi: 10.3390/microorganisms12102094 (PMC11514596; doi:10.3390/microorganisms12102094)
Supplement: Supplementary file 1 [file microorganisms-12-02094-s001.zip]

Archive with 1 entries (1 files):
- microorganisms-3259025-supplementary.pdf
